# Supplementary material for: Comparative Radiologic Outcomes of Romosozumab and Teriparatide in Osteoporotic Vertebral Fractures
Source: J Clin Med. 2026 Mar 19;15(6):2349. doi: 10.3390/jcm15062349 (PMC13027127; doi:10.3390/jcm15062349)
Supplement: Supplementary file 1 [file jcm-15-02349-s001.zip]

Archive with 1 entries (1 files):
- jcm-4170769-supplementary.pdf
